# Supplementary material for: Increased suicidal ideation in the COVID-19 pandemic: an employee cohort in Japan
Source: BJPsych Open. 2021 Oct 29;7(6):e199. doi: 10.1192/bjo.2021.1035 (PMC8564023; doi:10.1192/bjo.2021.1035)
Supplement: Supplementary file 1 [file bjosup.zip]

Archive with 3 entries (3 files):
- S2056472421010358sup001.docx
- S2056472421010358sup002.pptx
- S2056472421010358sup003.pptx
